# Supplementary material for: Apoptotic Caspases-3 and -7 Cleave Extracellular Domains of Membrane-Bound Proteins from MDA-MB-231 Breast Cancer Cells
Source: Int J Mol Sci. 2025 Apr 8;26(8):3466. doi: 10.3390/ijms26083466 (PMC12026882; doi:10.3390/ijms26083466)
Supplement: Supplementary file 1 [file ijms-26-03466-s001.zip]

Archive with 1 entries (1 files):
- ijms-3440670-supplementary.pdf
